# Supplementary material for: Association of Cumulative Smoking Exposure with REM Sleep Alterations in Obstructive Sleep Apnea: A Cross-Sectional Study Supported by Exhaled Carbon Monoxide Measurement
Source: J Clin Med. 2026 Jul 7;15(13):5301. doi: 10.3390/jcm15135301 (PMC13363570; doi:10.3390/jcm15135301)
Supplement: Supplementary file 1 [file jcm-15-05301-s001.zip]

Archive with 1 entries (1 files):
- jcm-4407300-supplementary.pdf
